# Supplementary material for: Comparative transcriptomic insights into iron deficiency response in contrasting rice varieties at the seedling stage reveal distinct response strategies and identify novel candidate genes
Source: Front Plant Sci. 2026 Mar 12;17:1764898. doi: 10.3389/fpls.2026.1764898 (PMC13019317; doi:10.3389/fpls.2026.1764898)
Supplement: Supplementary file 2 [file Table1.xlsx]

## Sheet: mean data on 15 days
Supplementary Table 1: Mean performance of 116 rice genotypes used in the preliminary screening for Fe deficiency tolerance in hydroponics system.
Genotype	SPAD	Shoot length(cm)	Root length (cm)	Stem diameter (mm)	Leaf length (cm)	Leaf width (cm)	Shoot biomass/pl (mg)	Root biomass/pl (mg)	Total root length(cm)	Proj root Area(cm2)	Root Surf Area(cm2)	Root AvgDiam(mm)	Root Vol(cm3)	No of root tips	No of forks	Crossings
RA1	2.13333	12.725	6.875	0.7825	8.60833	0.216667	8.375	0.95	3.9236	0.1781	0.5595	0.4849	0.0065	26.5	31	3
RA2	1.7	10.9833	8.15833	1.12583	8.93333	0.275	8.6	1.6	8.62955	0.2621	0.8234	0.3065	0.006	70.5	53	4.5
RA3	0.833333	14.175	4.66667	1.08417	10.85	0.216667	12.6667	2.44	15.6556	0.428	1.34455	0.27	0.009	169	79.5	8.5
RA4	2.09167	14.2583	8.75	1.25583	11.2583	0.258333	12.66	2.17	12.6523	0.2661	0.8359	0.21425	0.0045	124.5	44	6
RA5	3.91667	18.0333	11.5083	1.48583	6.825	0.233333	20.0595	1.76818	17.0838	0.3948	1.2403	0.23325	0.0075	134	55.5	10
RA6	1.28333	17.8333	12.0833	1.23917	10.175	0.233333	22.71	2.605	17.6762	0.37585	1.1808	0.2263	0.0065	184	75.5	14.5
RA7	0.541667	17	11.675	0.955	12.6417	0.216667	10.2343	1.04286	10.6688	0.2232	0.7214	0.20605	0.004	114.5	40	1
RA8	1.775	16.7	14.5167	0.98	11.8417	0.266667	16.9086	2.08182	17.9354	0.47325	1.4868	0.2804	0.0105	173	115	21
RA9	3.45833	17.4833	11.9833	1.17667	13.5	0.225	16.8244	1.93	17.6245	0.48765	1.53195	0.287	0.011	128.5	77	8.5
RA10	7.15833	26.875	9.40833	1.91917	14.905	0.283333	29.8233	3.58167	38.6311	1.1628	3.653	0.28555	0.028	206	252.5	45
RA11	3.08333	22.4917	8.675	1.68833	7.44167	0.2	34.52	4.335	23.0132	0.609	1.9131	0.26305	0.0125	211	141.5	25
RA12	11.45	25.675	10.4417	1.6725	17.8917	0.191667	11.2136	1.33857	9.39245	0.3041	0.95535	0.33515	0.008	72	55.5	10
RA13	2.875	22.4917	12.1833	1.5225	16.0167	0.191667	18.865	2.5	19.4528	0.45615	1.4331	0.23195	0.0085	123.5	68.5	8.5
RA14	2.93333	20.5333	13.4417	1.17417	14.6917	0.166667	13.9394	2.54944	26.8624	0.74725	2.3476	0.27835	0.016	249	116.5	23.5
RA15	6.43333	16.4083	9.26667	1.76417	11.9667	0.291667	10.9136	1.93214	39.8169	0.981	3.08205	0.2542	0.0195	335	357	105
RA16	3.7	23.4167	11.1417	1.535	16.3833	0.233333	29.5517	4.085	25.2295	0.6169	1.938	0.25415	0.0125	285.5	140	21
RA17	5.99167	17.9417	9.85833	1.44917	14.1667	0.233333	11.1486	1.95214	12.5436	0.29055	0.91275	0.2256	0.0055	118	84	19
RA18	2.575	16.5167	9.20833	1.39	10.35	0.208333	16.965	2.635	19.6836	0.55295	1.73705	0.2742	0.0125	161	96.5	18.5
RA19	5.725	23.8667	6.43333	1.50417	11.8417	0.166667	14.775	1.45333	7.65065	0.29545	0.92815	0.40255	0.009	82.5	52	7
RA20	0.316667	19.7	14.3833	1.33083	9.175	0.133333	14.84	2.19	8.65105	0.2405	0.7556	0.2946	0.005	67.5	38	4
RA21	4.25	15.4833	10.9167	1.20417	10.7917	0.2	18.31	2.855	23.7325	0.58095	1.8251	0.25235	0.011	171	119	23
RA22	4.06667	14.875	10.15	1.33917	8.85	0.216667	15.465	1.42	19.733	0.42905	1.34795	0.21535	0.0075	159	55.5	5.5
RA23	18.5	26.5417	12.0417	1.16167	17.3333	0.325	58.09	12.58	60.3685	2.34405	7.36415	0.39865	0.0715	301	371.5	49.5
RA24	11.85	18.15	13.1333	1.78333	13.6667	0.275	22.325	4.29571	44.9173	1.5746	4.94685	0.351	0.0435	413.5	322.5	53.5
RA25	3.75	21.3167	11.275	1.48833	15.5083	0.325	12.055	1.94	12.2784	0.3863	1.2136	0.31485	0.0095	104	66.5	8.5
RA26	10.2083	21.8167	12.5333	1.835	13.3833	0.2	22.16	3.695	24.6442	0.86565	2.71945	0.36285	0.024	217.5	156.5	19.5
RA27	3.86667	15.8	10.7333	1.44583	11.925	0.208333	11.08	2.3895	27.6503	0.76165	2.3928	0.27245	0.0165	254.5	140	17.5
RA28	11.625	33.8583	9.70833	1.84417	23.2917	0.291667	32.42	2.19	32.8618	0.9819	3.0848	0.2829	0.023	210.5	162.5	23
RA29	6.6	28.25	6.725	1.48833	17.2833	0.283333	6.015	0.545	20.5694	0.5403	1.69735	0.2631	0.011	151	110	15.5
RA30	7.08333	19.9583	7.9	1.5975	10.385	0.183333	14.535	2.525	24.87	0.61235	1.9239	0.2515	0.012	222	147.5	28.5
RA31	11.125	24.425	10.4667	1.3475	16.925	0.258333	22.51	4.065	35.3989	1.15705	3.6349	0.3255	0.03	276	222.5	30.5
RA32	15.425	24.7	9.475	1.52333	15.3833	0.25	22.7857	3.77214	40.3851	1.51275	4.75235	0.3734	0.0445	251	292.5	54
RA33	12.24	23.6833	11.5417	1.275	15.525	0.333333	23.6207	3.915	30.2082	0.81245	2.5524	0.27895	0.0175	272	158.5	24.5
RA34	12.8417	26.025	10.9667	1.57917	17.6333	0.291667	15.39	1.94	30.8069	0.80815	2.53875	0.2843	0.017	113.5	132	21.5
RA35	7.70833	18.5333	9.33333	1.5175	14.7333	0.233333	21.08	3.825	46.08	1.63405	5.1336	0.33895	0.0455	223.5	275.5	37.5
RA36	6.075	31.025	10.8083	2.2525	20.375	0.4	8.78686	1.09286	60.7057	1.86575	5.8614	0.30635	0.0455	369.5	386.5	78
RA37	3.09167	13.9667	5.70833	0.8175	10.5833	0.116667	5.845	0.9	18.7271	0.5098	1.55555	0.27175	0.0125	150.5	103.5	12
RA38	1.325	12.0583	6.46667	0.643333	7.45833	0.133333	7.055	1.89	7.0252	0.2467	0.775	0.37345	0.007	54.5	29	1.5
RA39	0.45	13.7417	8.03333	0.646667	11.3333	0.158333	9.845	1.54167	17.653	0.47535	1.4934	0.28275	0.0105	121	112	26.5
RA40	0.258333	12.0583	7.71667	0.565833	9.26667	0.1	11.83	-0.115	5.7383	0.168	0.5277	0.28955	0.004	78	26	3
RA41	0.491667	10.3417	10.905	0.705	7.24	0.195	9.795	1.695	11.9048	0.2325	0.7304	0.19175	0.0035	154	60	8.5
RA42	1.16667	12.1167	8.30833	0.7125	8.35833	0.158333	9.38667	0.723333	15.6973	0.4536	1.4251	0.29265	0.01	206.5	88	14
RA43	0.816667	12.775	5.1	1.2425	11.55	0.116667	5.48	0.62	5.9272	0.17805	0.55945	0.31675	0.0045	50	35.5	3
RA44	0.425	9.55	4.48333	0.530833	6.45833	0.1	8.115	0.86	5.0101	0.1417	0.44525	0.34075	0.0035	56	18	3.5
RA45	0.316667	14.6583	6.54167	0.685	4.93333	0.183333	14.6157	1.39571	13.9223	0.3315	1.04145	0.2378	0.006	118	60	9
RA46	0.891667	21.0333	6.10833	0.655833	7.31667	0.116667	11.1733	2.105	16.3963	0.38235	1.20115	0.25025	0.0075	129	39.5	3
RA47	1.19167	13.4583	5.35	0.629167	7.6	0.2	12.5427	2.23182	11.3119	0.34995	1.0994	0.3223	0.0085	93.5	51	6.5
RA48	8.40833	15.6	5.5	0.7825	9.175	0.191667	10.27	2.085	14.9133	0.4885	1.5348	0.33065	0.013	149	74	12
RA49	4.025	12.06	5.875	0.814167	7.50833	0.15	9.01643	1.22786	23.1091	0.6787	2.13225	0.29405	0.0155	146.5	101.5	18
RA50	1.61667	11.6167	6.14167	0.941667	7.9	0.1	17.7794	2.50444	8.46785	0.23705	0.7447	0.3233	0.005	79	31	2.5
RA51	14.7	21.1667	5.875	0.946667	12.3833	0.2	15.8895	1.86318	26.6667	0.96475	3.03085	0.3584	0.0275	243	175	26.5
RA52	4.33333	24.325	6.14167	1.04167	14.6083	0.175	16.8367	1.37833	28.3945	1.0041	3.1544	0.3469	0.028	215.5	141	16.5
RA53	5.46667	22.3083	6.775	0.710833	10.9667	0.158333	9.27111	1.15111	11.6134	0.4478	1.4069	0.38525	0.014	87.5	75.5	6
RA54	2.89167	14.7833	4.49167	1.27667	10.7667	0.183333	6.73455	1.17	13.5069	0.5315	1.6697	0.39305	0.0165	124	91.5	14
RA55	0.208333	14.5167	4.7	0.661667	8.15	0.141667	16.7256	1.65833	8.8811	0.3017	0.9478	0.3419	0.0085	57	37.5	6.5
RA56	2.95	20.925	3.03333	0.87	14.9333	0.225	15.915	1.14	14.0812	0.45605	1.4328	0.33395	0.0115	96	89	16.5
RA57	6.49167	15.5667	6.40833	0.855	11.375	0.2	13.2517	1.05167	29.0322	0.8464	2.6591	0.29025	0.0195	198	170.5	32
RA58	1.65833	13.4917	6.08333	0.6425	6.30833	0.133333	14.76	2.27	16.6566	0.5074	1.594	0.30525	0.0125	120.5	94	7
RA59	2.61667	12.25	7.15833	0.926667	8.48333	0.2	20.405	2.875	19.5405	0.5428	1.7054	0.2837	0.0115	170.5	81.5	12
RA60	6.61667	17.5833	12.1333	0.701667	11.625	0.216667	15.49	3.295	37.4723	1.46185	4.59245	0.39405	0.045	135	212.5	22
RA61	3.74167	15.15	9.60833	0.826667	5.60833	0.2	10.73	1.70833	17.1809	0.5095	1.6006	0.3061	0.013	93.5	70.5	8.5
RA62	4.475	17.0667	8.525	0.676667	9.94167	0.25	14.455	1.97591	23.5227	0.6356	1.99685	0.2734	0.0135	199	89.5	15
RA63	0.458333	16.225	8.425	0.805833	12.9333	0.2	26.3343	4.03786	15.2467	0.4465	1.40275	0.294	0.01	106	47	5.5
RA64	12.4417	15.3083	6	0.778333	11.1167	0.25	21.71	3.69	12.4323	0.52555	1.651	0.4159	0.018	63.5	69	7
RA65	7.35833	25.9167	3.775	1.0775	19.925	0.2	16.8311	2.42556	17.6621	0.7726	2.4273	0.43155	0.027	56.5	97.5	15.5
RA66	8.65833	17.025	4.53333	0.8025	13.375	0.216667	21.595	3.66	18.7508	0.6673	2.0964	0.3771	0.019	87	111	20
RA67	8.85	19.0417	3.95	0.9625	13.0583	0.225	16.6011	2.44556	15.5195	0.63705	2.0014	0.43185	0.021	85.5	68	7.5
RA68	9.65833	22.5	7.08333	0.791667	16.1917	0.258333	23.28	2.995	19.1726	0.6686	2.10045	0.3509	0.0185	99	123	17
RA69	7.525	18.075	6.90833	0.824167	11.2917	0.175	27.255	4.95	21.0559	0.79385	2.4939	0.3776	0.0235	156.5	96	17
RA70	8.425	16.25	6.23333	0.925833	9.98333	0.2	13.9356	2.69278	13.4796	0.51075	1.6046	0.39255	0.0155	86.5	93	10
RA71	8.65833	14.025	5.75	1.235	8.1	0.283333	12.74	2.83167	23.7493	0.8268	2.5975	0.36645	0.023	116	136	28.5
RA72	3.725	14.0167	3.14167	0.63	6.65833	0.216667	10.28	2.10667	5.8776	0.32345	1.0161	0.5491	0.0145	28.5	40.5	4
RA73	8.95	17.5083	12.375	2.06167	10.3917	0.333333	64.15	3.765	14.993	0.47295	1.48585	0.3291	0.0115	105.5	45.5	6
RA74	10.8167	21.1167	9.05833	0.929167	14.9333	0.416667	46.835	10.08	67.4614	2.2724	7.1391	0.33895	0.06	389.5	424.5	67
RA75	13.7083	23.5333	9.925	1.25583	17.7417	0.308333	36.7272	6.82889	47.0402	1.7666	5.55	0.3754	0.0525	206.5	262.5	31.5
RA76	16.7667	24.1	10.8667	1.65583	16.4167	0.3	60.515	11.52	47.115	1.7687	5.55655	0.37875	0.0525	268.5	283	41.5
RA77	14.1083	35.825	13.5083	1.18833	24.5167	0.3	49.4332	8.9895	70.8633	2.5605	8.04405	0.36615	0.0735	292	236	26.5
RA78	17.9833	25.5917	11.4917	0.985	20.2667	0.291667	30.8514	3.79714	30.421	1.1051	3.47185	0.36105	0.0315	142.5	135.5	23.5
RA79	12.2833	21.2833	9.575	0.834167	14.4333	0.25	35.6168	6.21773	47.0525	1.5921	5.0017	0.33935	0.042	277	253	22.5
RA80	14.7083	26.9917	8.7	0.871667	16.15	0.2	33.975	5.675	37.4363	1.3317	4.18365	0.35525	0.037	165	185.5	24
RA81	10.7167	21.725	9.275	0.951667	15.9333	0.216667	22.2711	3.95111	37.2618	1.33235	4.18565	0.3573	0.0375	244	143.5	17.5
RA82	1.825	16.0917	16.4333	0.685833	10.3333	0.275	16.69	2.895	22.5625	0.7772	2.44165	0.359	0.022	119	81	6.5
RA83	3.64167	18.9417	15.0583	0.650833	7.75833	0.183333	19.435	3.445	35.7201	1.01325	3.18325	0.28475	0.023	128	127	17.5
RA84	13.2	26.45	8.68333	1.29417	20.1417	0.183333	26.4068	4.58636	51.3907	1.9149	6.0157	0.36965	0.057	245	253.5	40
RA85	1.7	16.9917	5.825	0.691667	12.3833	0.133333	14.45	2.24	17.8193	0.4032	1.2668	0.229	0.0075	116.5	48.5	7.5
RA86	6.6	26.1167	8.95	0.588333	11.8417	0.458333	25.2217	3.48	25.196	0.89175	2.8015	0.3528	0.025	96.5	125	19.5
RA87	4.575	24.0083	10.125	0.694167	9.45	0.216667	19.9378	2.045	15.939	0.49	1.53935	0.30835	0.0115	127.5	83	15
RA88	13.8417	25.625	9.11667	0.869167	16.85	0.258333	32.305	4.56	50.2362	1.54295	4.8473	0.31655	0.038	285.5	212.5	31.5
RA89	12.2333	27.5583	10.3917	1.52333	16.4333	0.133333	38.205	6.035	32.2789	1.2201	3.8331	0.3791	0.036	148.5	154	18.5
RA90	20.6667	43.325	9.45	1.1375	26.4167	0.125	47.44	4.315	55.3503	1.8791	5.9034	0.3276	0.0505	237	366	56.5
RA91	5.20833	28.8167	9.08333	0.820833	18.6	0.208333	16.27	1.02	13.8823	0.3872	1.2163	0.2774	0.0085	71.5	55.5	7
RA92	0.275	18.175	10.2083	0.554167	14.75	0.125	17.27	2.89214	26.6034	0.7004	2.20045	0.2683	0.0145	252	134	16.5
RA93	13.2833	18.1583	13.8417	0.854167	13	0.208333	11.945	2.55	15.1642	0.45535	1.4306	0.3024	0.0105	102	37.5	6
RA94	6.91667	22.0583	13.65	0.635833	16.8083	0.116667	18.735	2.6	27.1532	0.5279	1.65845	0.19455	0.008	189.5	83	10.5
RA95	0.366667	19.5667	11.5417	0.640833	20.05	0.1	18.3441	1.78727	12.6761	0.28855	0.9066	0.254	0.0055	105	36.5	4.5
RA96	2.46667	19.1917	8.175	0.655833	15.7	0.1	15.7155	1.53455	16.5161	0.36765	1.15495	0.25315	0.0065	114	51	8.5
RA97	9.55	19.1917	8.99167	0.703333	17.0667	0.183333	15.2711	1.38333	21.0219	0.6098	1.91575	0.2921	0.014	127	75.5	10
RA98	2.7	19.275	4.31667	0.644167	13.575	0.158333	15.78	1.495	15.7256	0.4843	1.5214	0.3087	0.012	76.5	71	7
RA99	8.73333	15.8333	8.50833	0.7575	8.03333	0.1	15.0522	3.21111	11.6951	0.493	1.5488	0.4199	0.0165	63.5	66	3.5
RA100	0.705	21.7417	8.50833	0.584167	15.7833	0.1	9.89611	0.788889	10.9949	0.25305	0.7949	0.2321	0.0045	106.5	24	2.5
RA101	0.858333	15.5833	11.4333	0.591667	10.65	0.1	6.44278	0.485556	13.2982	0.27585	0.8665	0.2091	0.0045	129.5	26	3.5
RA102	0	12.1333	7.41667	0.488333	7.95	0.183333	9.15667	1.24833	9.8659	0.2426	0.76205	0.24595	0.0045	80.5	31	2.5
RA103	0	11.6167	5.27	0.6325	3.315	0.105	7.95	1.025	7.70985	0.23685	0.7441	0.333	0.006	54.5	33	5.5
LalatMAS	0.891667	13.9167	8.59167	0.375	10.55	0.116667	11.5539	1.13222	6.9566	0.1994	0.62655	0.2893	0.005	70.5	34	3.5
RA105	1.35833	14.8417	6.75833	0.513333	5.01667	0.183333	12.61	1.4	6.7224	0.1743	0.54765	0.26395	0.004	41	24	4.5
RA106	0.183333	12.8167	8.65	0.5875	10	0.1	6.50333	2.06167	16.0895	0.4239	1.33165	0.26155	0.009	105.5	47.5	2.5
RA107	0.566667	12.35	6.05	0.731667	8.38333	0.1	9.21543	1.35357	9.3308	0.2658	0.8351	0.31005	0.0065	47.5	22.5	2.5
RA108	0	8.8	5.09167	0.315	4.925	0.1	5.195	0.485	4.3239	0.08505	0.26725	0.20885	0.0015	29	7	1
RA109	0.625	13.8583	6.08333	0.834167	9.84167	0.1	11.8883	1.0935	13.9918	0.3269	1.0343	0.2359	0.0055	117.5	34	7
RA110	0.516667	11.815	6.74167	0.598333	7.36667	0.125	8.845	1.595	16.0003	0.5069	1.54105	0.3068	0.0125	91	60	4.5
RA111	1.4	15.6167	6.49167	0.494167	7.04167	0.133333	12.2744	1.57944	25.1249	0.46035	1.44615	0.1833	0.007	197.5	81	10
RA112	0.616667	17.1167	6.00833	0.4775	6.68333	0.141667	9.095	1.31	11.3446	0.25095	0.7885	0.22155	0.0045	120.5	35	2.5
RA113	1.175	12.5833	7.70833	0.6425	8.875	0.2	10.3514	1.16286	17.2416	0.38695	1.21565	0.2269	0.0065	195	44.5	8.5
RA114	0.541667	13.8917	5.55	0.569167	7.40833	0.141667	10.3729	1.73429	5.11525	0.1567	0.49225	0.3205	0.0035	60.5	16	2.5
RA115	0	9.45833	5.125	0.4475	5.5	0.1	7.78167	1.37833	3.9657	0.11445	0.35955	0.29215	0.0025	40	12	1.5
B370(T10)	9.875	30.1417	10.4833	1.15833	20.65	0.516667	34.225	5.44857	50.791	1.86095	5.84635	0.36635	0.0535	311	432.5	62.5
