# Supplementary material for: Comparative transcriptomic insights into iron deficiency response in contrasting rice varieties at the seedling stage reveal distinct response strategies and identify novel candidate genes
Source: Front Plant Sci. 2026 Mar 12;17:1764898. doi: 10.3389/fpls.2026.1764898 (PMC13019317; doi:10.3389/fpls.2026.1764898)
Supplement: Supplementary file 3 [file Table2.xlsx]

## Sheet: Primers_used
	List of primers used in this study
Gene Id	Forward sequence	Reverse sequence
OsFE72	ATGGCGCCGGTGTCGGAGG	GGCAGGCGCGCAGTCATAG
OsFE28	CATCCCGACGACGGTGTCTC	CAAGCTGACCTGAACCATGATCTC
OsFE99	CCATACCCCTCAAGGAGAAAATAG	GCACCAACATATGTGAGGCTGAAATC
OsFE84	GCTGGCTCTAGCACGCTTCTTC	GCATTACAAGAGCCCCAAGAAGG
OsFE93	GCTGGGTAATATGCTAGAAGCGG	CTGCGTAGCGCACCATTTTCATC
OsFE86	CGTGTTCCTCTTCATGGTCGAC	CAAGGCTGCTGCTCGACGTC		Used for qRT-PCR
OsFE20	GGTCTTCGGTCTCCTACGTGC	CACTCATACATGAGATGCAGATCG
OsFE97	CTGTGGCTGATCACCTTCACG	CGGTTTCTTCGTACGGCACAAC
OsFE17	CACTCATCGCCCCTGCTGTTC	CCTCTCAGTGATGAATGCAACTATC
OsFE19	CCAGAAGTGAGGCATTAGCCATC	CCAATTGGGTACCTGTATGGATTTG
OsFE22	CTCTTCGACCTGTACCCCAGG	CTAACCGTGTCGAAGGCGTAGG
OsFE50	GTAGCTGCTCGGATGCGGTTC	GGAGCAACGGCGCAGCTGC
Actin	ATGACATGGAGAAGATCTGGCATCA	AGCCTGGATGGCAACATACATAGC		Used for normalisation of RICE tissues
