# Supplementary material for: Comparative transcriptomic insights into iron deficiency response in contrasting rice varieties at the seedling stage reveal distinct response strategies and identify novel candidate genes
Source: Front Plant Sci. 2026 Mar 12;17:1764898. doi: 10.3389/fpls.2026.1764898 (PMC13019317; doi:10.3389/fpls.2026.1764898)
Supplement: Supplementary file 4 [file Table3.xlsx]

## Sheet: UR_DR_DEGs_summary
S.No	Condition (Group name)	Control (Group name)	Up-Regulation	Down-Regulation
1	LMAS_0	LMAS_100	55	46
2	RA23_0	RA23_100	30	507
3	LMAS_0	RA23_0	1045	771
4	LMAS_0	RA23_100	466	847
5	LMAS_100	RA23_0	1346	912
6	LMAS_100	RA23_100	520	894

## Sheet: 15_common_0SVS100S_0TVS100T
Locus ID	Description	RAP-DB Gene Symbol Synonym(s)	CGSNL Gene Symbol	Oryzabase Gene Symbol Synonym(s)	RAP-DB Gene Name Synonym(s)	CGSNL Gene Name	Oryzabase Gene Name Synonym(s)
OsFE01	Conserved hypothetical protein. (Os01t0608101-00)
OsFE72	Iron deficiency-inducible peptide, IMA/FEP peptide, Regulation of a major pathway of iron uptake and translocation, Iron deficiency response (Os01t0647200-01);Non-protein coding transcript. (Os01t0647200-04)	OsIMA1	IMA1	OsIMA1	IRON MAN 1
OsFE28	Iron-related bHLH transcription factor 2, Tolerance to Fe deficiency, Regulation of Fe uptake from soil, Fe transport during germination, Fe translocation to grain during seed maturation (Os01t0952800-01);Conserved hypothetical protein. (Os01t0952800-02)	IRO2, OsbHLH056	IRO2	OsIRO2, OsbHLH056, bHLH056, bHLH56, OsbHLH56	Iron-related bHLH transcription factor 2	IRON-RELATED TRANSCRIPTION FACTOR 2	basic helix-loop-helix protein 056, iron-related transcription factor 2
OsFE99	Metal-nicotianamine (NA) transporter, Fe and Mn transport to the endosperm (Os02t0649900-01)	YSL2, OsYSL2, Os-YSL2, OsYs6	YSL2	OsYSL2, Os-YSL2, OsYs6	YELLOW STRIP-LIKE GENE 2, rice YSL (yellow stripe-like) gene2, Metal-nicotianamine transporter YSL2, Protein YELLOW STRIPE LIKE 2, ferrous Fe- and Mn-NA transporter OsYSL2, yellow stripe 1-like transporter 2	YELLOW STRIP-LIKE GENE 2	rice YSL (yellow stripe-like) gene2, Metal-nicotianamine transporter YSL2, Protein YELLOW STRIPE LIKE 2, ferrous Fe- and Mn-NA transporter OsYSL2, yellow stripe 1-like transporter 2
OsFE93	Iron regulated bHLH transcription factor, Response to iron deficiency, Regulation of iron homeostasis (Os03t0379300-01);Helix-loop-helix DNA-binding domain containing protein. (Os03t0379300-02);Iron-related transcription factor, Response to iron deficiency, Regulation of iron homeostasis (Os03t0379300-03)	OsIRO3, OsbHLH063	BHLH63	OsIRO3, IRO3, OsbHLH063, bHLH063, bHLH63	Iron-related transcription factor 3	BASIC HELIX-LOOP-HELIX PROTEIN 63	basic helix-loop-helix protein 063, iron-related transcription factor 3
OsFE16	Hypothetical conserved gene. (Os03t0431600-00)
OsFE18	Conserved hypothetical protein. (Os03t0431800-00)
OsFE69	Similar to Sorghum bicolor protein targeted either to mitochondria or chloroplast proteins T50848. (Os03t0736900-01)
OsFE86	Similar to H0404F02.15 protein. (Os04t0578600-01);Ferric reductase oxidase, Iron homeostasis, "Drought, heat, salinity stress response" (Os04t0578600-02)	OsFRO2, OsFRO1	FRO2	OsFRO2, OsFRO1	Ferric reductase oxidase 2, ferric reductase oxidase 1	FERRIC REDUCTASE 2	ferric reductase oxidase 2
OsFE49	Conserved hypothetical protein. (Os06t0294950-01)
OsFE21	Iron deficiency-inducible peptide, IMA/FEP peptide, Regulation of a major pathway of iron uptake and translocation, Iron deficiency response (Os07t0142100-01)	OsIMA2	IMA2	OsIMA2	IRON MAN 2	IRON MAN 2	IMA/FEP gene 2, IRON MAN/FE UPTAKE-INDUCING PEPTIDE 2
OsFE84	OsNramp1 (Integral membrane protein). (Os07t0258400-01);Similar to Metal transporter. (Os07t0258400-02);Integral membrane protein, Metal ion transport (Os07t0258400-03)	NRAMP1, OsNramp1, OsNRAMP1	NRAMP1	OsNramp1, OsNRAMP1, OsNramp6	BACTERIOCIDE EFFECT 1, Oryza sativa natural resistance-associated macrophage protein 1, homologues of mammalian Nramp1 gene	BACTERIOCIDE EFFECT 1	homologues of mammalian Nramp1 gene, Natural resistance-associated macrophage protein 1
OsFE96	Conserved hypothetical protein. (Os09t0129600-01)
OsFE98	Conserved hypothetical protein. (Os09t0129800-00)
OsFE17	Similar to Dehydrin DHN1 (M3) (RAB-17 protein). (Os11t0451700-00)		DHN6	OsLEA25, LEA25, OsEnS-143, OsRAB21, RAB21, Rab17, OsRab17		DEHYDRIN 6	late embryogenesis abundant protein 25, endosperm-specific gene 143
