# Supplementary material for: Comparative transcriptomic insights into iron deficiency response in contrasting rice varieties at the seedling stage reveal distinct response strategies and identify novel candidate genes
Source: Front Plant Sci. 2026 Mar 12;17:1764898. doi: 10.3389/fpls.2026.1764898 (PMC13019317; doi:10.3389/fpls.2026.1764898)
Supplement: Supplementary file 5 [file Table4.xlsx]

## Sheet: 0S_0T
Structure-Based Annotation
Locus ID	Description	RAP-DB Gene Symbol Synonym(s)	Gene Ontology (GO)	Functional domain (InterPro)		Evolutionary Relation	Structure Prediction	TM Helices (predicted)	AlphaFold pLDDT Class
OsFE17	Ion transporter , Na+/K+ symport ;Similar to Cation transporter HKT1.	HKT1, OsHKT1, OsHKT2;1, Ni (Nipponbare)-OsHKT1, Po (Pokkali)-HKT1, OsHKT1;1	Biological Process: monoatomic cation transport (GO:0006812) | Biological Process: transmembrane transport (GO:0055085) | Molecular Function: monoatomic cation transmembrane transporter activity (GO:0008324)	Cation transporter (IPR003445) | TrkH Potassium Transport (IPR051143)		HKT family; conserved in grasses	Pore-forming Na+/K+ transporter fold; channel-like multi-pass TM protein	8–9	Medium–High
OsFE28	Zinc transporter, Zn uptake and distribution ;Similar to Zinc transporter protein ZIP1.	OsZIP8	Biological Process: metal ion transport (GO:0030001) | Biological Process: transmembrane transport (GO:0055085) | Biological Process: zinc ion transmembrane transport (GO:0071577) | Cellular Component: membrane (GO:0016020) | Molecular Function: metal ion transmembrane transporter activity (GO:0046873) | Molecular Function: zinc ion transmembrane transporter activity (GO:0005385)	Zinc/iron permease (IPR003689) | Zinc/iron permease, fungal/plant (IPR004698)		ZIP family; metal transporter conserved in plants	ZIP transporter fold with ~8 TM helices and metal-binding motif	8	Medium–High
OsFE19	Metal tolerance protein 6.		Biological Process: monoatomic cation transport (GO:0006812) | Biological Process: transmembrane transport (GO:0055085) | Cellular Component: membrane (GO:0016020) | Molecular Function: monoatomic cation transmembrane transporter activity (GO:0008324)	Cation Diffusion Facilitator Transporter (IPR050291) | Cation efflux protein (IPR002524) | Cation efflux protein, cytoplasmic domain (IPR027470) | Cation efflux protein, cytoplasmic domain superfamily (IPR036837) | Cation efflux transmembrane domain superfamily (IPR027469)		CDF/MTP family; cation diffusion facilitator	CDF fold: 6 TM helices with cytosolic metal-binding loop	6	High
OsFE56	Oligopeptide transporter domain containing protein.		Biological Process: transmembrane transport (GO:0055085) | Cellular Component: membrane (GO:0016020) | Molecular Function: transmembrane transporter activity (GO:0022857)	MFS transporter superfamily (IPR036259) | Proton-dependent oligopeptide transporter family (IPR000109)		OPT family; peptide/oligopeptide transporters in plants	OPT/MFS-like multi-pass membrane transporter (≈10–12 TM)	10–12	Medium
OsFE34	Similar to small auxin up RNA1.		Biological Process: response to auxin (GO:0009733)	Small auxin-up RNA (IPR003676)		SAUR auxin-responsive family (plant-specific)	Small, largely disordered auxin-responsive peptide with short helices	0	Low–Medium
OsFE10	Similar to Autophagy-related protein 8D.			Ubiquitin-like domain superfamily (IPR029071)		ATG8 family; conserved ubiquitin-like autophagy proteins	Ubiquitin-like globular fold (autophagy marker protein)	0	High
OsFE28	Protein of unknown function DUF1677, Oryza sativa family protein.			Protein of unknown function DUF1677, Oryza sativa (IPR012871)		DUF1677 family; conserved in Oryza/Poaceae	Small globular protein; DUF domain, unknown biochemical activity	0	Medium
OsFE50	Protein of unknown function DUF3778 domain containing protein.			Domain of unknown function DUF3778 (IPR022256)		DUF3778 family; plant-conserved domain of unknown function	Globular α/β fold; unknown function	0	Medium
OsFE22	Protein of unknown function DUF1677, Oryza sativa family protein. ;Protein of unknown function DUF1677, Oryza sativa family protein.			Protein of unknown function DUF1677, Oryza sativa (IPR012871)		DUF1677 family; paralogous to Os02g0142800	Small soluble DUF-containing protein	0	Medium
OsFE94	Conserved hypothetical protein.					Weak homologs in grasses; uncharacterized	Small globular or partially disordered protein; no clear domains	0	Low–Medium

## Sheet: 0S_100S
Locus ID	Description	RAP-DB Gene Symbol Synonym(s)	Gene Ontology (GO)	Functional domain (InterPro)	Evolutionary Relation	Structure Prediction	TM Helices	AlphaFold pLDDT Class
OsFE72	Iron deficiency-inducible peptide, IMA/FEP peptide, Regulation of a major pathway of iron uptake and translocation, Iron deficiency response (Os01t0647200-01);Non-protein coding transcript. (Os01t0647200-04)	OsIMA1			Grass-specific lncRNA	No protein	0	N/A
OsFE28	Iron-related bHLH transcription factor 2, Tolerance to Fe deficiency, Regulation of Fe uptake from soil, Fe transport during germination, Fe translocation to grain during seed maturation (Os01t0952800-01);Conserved hypothetical protein. (Os01t0952800-02)	IRO2, OsbHLH056	Biological Process: regulation of transcription by RNA polymerase II (GO:0006357) | Molecular Function: DNA-binding transcription factor activity (GO:0003700) | Molecular Function: protein dimerization activity (GO:0046983)	Achaete-scute transcription factor-related (IPR015660) | Helix-loop-helix DNA-binding domain superfamily (IPR036638) | Myc-type, basic helix-loop-helix (bHLH) domain (IPR011598)	bHLH TF family; FIT/PRI-like	Helix–loop–helix TF	0	Medium–High
OsFE99	Metal-nicotianamine (NA) transporter, Fe and Mn transport to the endosperm (Os02t0649900-01)	YSL2, OsYSL2, Os-YSL2, OsYs6	Molecular Function: oligopeptide transmembrane transporter activity (GO:0035673)	Metal-nicotianamine transporter YSL-like (IPR045035) | Oligopeptide transporter, OPT superfamily (IPR004813)	YSL/MFS family transporter	12-TM transporter	12	Medium–High
OsFE21	Iron deficiency-inducible peptide, IMA/FEP peptide, Regulation of a major pathway of iron uptake and translocation, Iron deficiency response (Os07t0142100-01)	OsIMA2			IMA/FEP peptide family	Intrinsically disordered peptide	0	Low
OsFE84	OsNramp1 (Integral membrane protein). (Os07t0258400-01);Similar to Metal transporter. (Os07t0258400-02);Integral membrane protein, Metal ion transport (Os07t0258400-03)	NRAMP1, OsNramp1, OsNRAMP1	Biological Process: metal ion transport (GO:0030001) | Cellular Component: membrane (GO:0016020) | Molecular Function: metal ion transmembrane transporter activity (GO:0046873)	NRAMP family (IPR001046)	NRAMP family	11–12 TM transporter	11–12	High
OsFE93	Iron regulated bHLH transcription factor, Response to iron deficiency, Regulation of iron homeostasis (Os03t0379300-01);Helix-loop-helix DNA-binding domain containing protein. (Os03t0379300-02);Iron-related transcription factor, Response to iron deficiency, Regulation of iron homeostasis (Os03t0379300-03)	OsIRO3, OsbHLH063	Molecular Function: protein dimerization activity (GO:0046983)	Helix-loop-helix DNA-binding domain superfamily (IPR036638) | Myc-type, basic helix-loop-helix (bHLH) domain (IPR011598)	bHLH IVc family	Helix–loop–helix TF	0	Medium
OsFE86	Similar to H0404F02.15 protein. (Os04t0578600-01);Ferric reductase oxidase, Iron homeostasis, "Drought, heat, salinity stress response" (Os04t0578600-02)	OsFRO2, OsFRO1	Molecular Function: oxidoreductase activity (GO:0016491)	FAD-binding 8 (IPR013112) | FAD-binding domain, ferredoxin reductase-type (IPR017927) | Ferredoxin-NADP reductase (FNR), nucleotide-binding domain (IPR039261) | Ferric reductase transmembrane component-like domain (IPR013130) | Ferric reductase, NAD binding domain (IPR013121) | Respiratory burst oxidase/Ferric reductase (IPR050369)	FRO/NADPH oxidase family	Multi-pass oxidoreductase	6–8	High
OsFE20	Mitochondrial iron-regulated protein, Iron homeostasis (Os12t0282000-01)	MIR			MIR family (grass-specific)	Small α-helical mitochondrial protein	0	Medium
OsFE73	Fe2+ transporter (Os03t0667300-01)	OsIRT2	Biological Process: metal ion transport (GO:0030001) | Biological Process: transmembrane transport (GO:0055085) | Biological Process: zinc ion transmembrane transport (GO:0071577) | Cellular Component: membrane (GO:0016020) | Molecular Function: metal ion transmembrane transporter activity (GO:0046873) | Molecular Function: zinc ion transmembrane transporter activity (GO:0005385)	Zinc/iron permease (IPR003689) | Zinc/iron permease, fungal/plant (IPR004698)	ZIP metal transporter family	8-TM metal transporter	8	Medium–High
OsFE96	Conserved hypothetical protein. (Os09t0129600-01)				Recombinase family	α/β recombinase fold	0	Medium
OsFE98	Conserved hypothetical protein. (Os09t0129800-00)				Grass TM-family protein	1–2 TM small membrane protein	1–2	Medium
OsFE97	Protein of unknown function DUF1230 family protein. (Os03t0439700-01)			CGLD27-like (IPR009631)	DUF1230 conserved in cereals	Globular α/β protein	0	Medium
OsFE79	AP2/ERF transcription factor, Regulation of the internode elongation (Os09t0457900-01)	ERF102, OsERF#102, OsERF102, AP2/EREBP#123, AP2/EREBP123, OsEATB, EATB	Biological Process: ethylene-activated signaling pathway (GO:0009873) | Biological Process: regulation of DNA-templated transcription (GO:0006355) | Molecular Function: DNA binding (GO:0003677) | Molecular Function: DNA-binding transcription factor activity (GO:0003700)	AP2/ERF domain (IPR001471) | AP2/ERF domain superfamily (IPR036955) | DNA-binding domain superfamily (IPR016177) | Ethylene-responsive transcription factor (IPR044808)	AP2/ERF TF family	AP2 DNA-binding fold	0	High
OsFE75	Stress response membrane protein, Negative regulation of drought tolerance (Os12t0510750-01)	OsSMP2			Conserved in grasses	Small globular protein	0	Low–Medium

## Sheet: 0T_100T
Locus ID	Description	RAP-DB Gene Symbol Synonym(s)	Gene Ontology (GO)	Functional domain (InterPro)	Evolutionary Relation	Structure Prediction	TM Helices	AlphaFold pLDDT Class
OsFE72	Iron deficiency-inducible peptide, IMA/FEP peptide, Regulation of a major pathway of iron uptake and translocation, Iron deficiency response (Os01t0647200-01);Non-protein coding transcript. (Os01t0647200-04)	OsIMA1			Iron deficiency-inducible peptide (IMA/FEP); regulates iron uptake and translocation (Os01t0647200-01)	IMA/FEP peptide family; conserved regulator of iron uptake	Small regulatory peptide; intrinsically disordered with short helix	0	Low
OsFE28	Iron-related bHLH transcription factor 2, Tolerance to Fe deficiency, Regulation of Fe uptake from soil, Fe transport during germination, Fe translocation to grain during seed maturation (Os01t0952800-01);Conserved hypothetical protein. (Os01t0952800-02)	IRO2, OsbHLH056	Biological Process: regulation of transcription by RNA polymerase II (GO:0006357) | Molecular Function: DNA-binding transcription factor activity (GO:0003700) | Molecular Function: protein dimerization activity (GO:0046983)	Achaete-scute transcription factor-related (IPR015660) | Helix-loop-helix DNA-binding domain superfamily (IPR036638) | Myc-type, basic helix-loop-helix (bHLH) domain (IPR011598)	bHLH TF family; FIT/PRI-like	Helix–loop–helix TF; disordered termini	0	Medium–High
OsFE99	Metal-nicotianamine (NA) transporter, Fe and Mn transport to the endosperm (Os02t0649900-01)	YSL2, OsYSL2, Os-YSL2, OsYs6	Molecular Function: oligopeptide transmembrane transporter activity (GO:0035673)	Metal-nicotianamine transporter YSL-like (IPR045035) | Oligopeptide transporter, OPT superfamily (IPR004813)	YSL/MFS transporter family	12-TM major facilitator transporter	12	Medium–High
OsFE21	Iron deficiency-inducible peptide, IMA/FEP peptide, Regulation of a major pathway of iron uptake and translocation, Iron deficiency response (Os07t0142100-01)	OsIMA2			IMA/FEP conserved peptide family	Intrinsically disordered; short α-helix	0	Low
OsFE84	OsNramp1 (Integral membrane protein). (Os07t0258400-01);Similar to Metal transporter. (Os07t0258400-02);Integral membrane protein, Metal ion transport (Os07t0258400-03)	NRAMP1, OsNramp1, OsNRAMP1	Biological Process: metal ion transport (GO:0030001) | Cellular Component: membrane (GO:0016020) | Molecular Function: metal ion transmembrane transporter activity (GO:0046873)	NRAMP family (IPR001046)	NRAMP family (Fe²⁺/Mn²⁺/Cd²⁺)	11–12 TM metal transporter (alternating-access)	11–12	High
OsFE93	Iron regulated bHLH transcription factor, Response to iron deficiency, Regulation of iron homeostasis (Os03t0379300-01);Helix-loop-helix DNA-binding domain containing protein. (Os03t0379300-02);Iron-related transcription factor, Response to iron deficiency, Regulation of iron homeostasis (Os03t0379300-03)	OsIRO3, OsbHLH063	Molecular Function: protein dimerization activity (GO:0046983)	Helix-loop-helix DNA-binding domain superfamily (IPR036638) | Myc-type, basic helix-loop-helix (bHLH) domain (IPR011598)	bHLH IVc lineage	Helix–loop–helix TF + disordered regions	0	Medium

## Sheet: GO
GENE_MATCH	GO.ID	Description	FDR
OSFE28	GO:0009725	response to hormone	0.0942686
	GO:0009719	response to endogenous stimulus	0.0958057
	GO:1901700	response to oxygen-containing compound	0.28321
	GO:0042221	response to chemical	0.585139
	GO:1900706	positive regulation of siderophore biosynthetic process	0.590532
	GO:1900704	regulation of siderophore biosynthetic process	0.590532
OSFE99	GO:0006826	iron ion transport	0.0051109
	GO:0000041	transition metal ion transport	0.0658989
	GO:0035673	oligopeptide transmembrane transporter activity	0.153897
	GO:0042887	amide transmembrane transporter activity	0.245997
	GO:0035672	oligopeptide transmembrane transport	0.397427
	GO:0042221	response to chemical	0.585139
	GO:0051980	iron-nicotianamine transmembrane transporter activity	0.691486
	GO:0015603	iron chelate transmembrane transporter activity	0.691486
	GO:0022857	transmembrane transporter activity	0.845687
	GO:0006857	oligopeptide transport	0.873515
	GO:0015833	peptide transport	0.873515
	GO:0005215	transporter activity	0.964248
OSFE73	GO:0006826	iron ion transport	0.0051109
	GO:0000041	transition metal ion transport	0.0658989
	GO:0046915	transition metal ion transmembrane transporter activity	0.680867
	GO:0022857	transmembrane transporter activity	0.845687
	GO:0005215	transporter activity	0.964248
OSFE84	GO:0006826	iron ion transport	0.0051109
	GO:0000041	transition metal ion transport	0.0658989
	GO:0046915	transition metal ion transmembrane transporter activity	0.680867
	GO:0022857	transmembrane transporter activity	0.845687
	GO:0005215	transporter activity	0.964248
OSFE79	GO:0009725	response to hormone	0.0942686
	GO:0009719	response to endogenous stimulus	0.0958057
	GO:0042221	response to chemical	0.585139
