# Supplementary material for: Comparative transcriptomic insights into iron deficiency response in contrasting rice varieties at the seedling stage reveal distinct response strategies and identify novel candidate genes
Source: Front Plant Sci. 2026 Mar 12;17:1764898. doi: 10.3389/fpls.2026.1764898 (PMC13019317; doi:10.3389/fpls.2026.1764898)
Supplement: Supplementary file 6 [file Table5.xlsx]

## Sheet: Shoot&Root Length
		10th DAY
		0				1
		Root Length(cm)		Shoot Length(cm)		Root Length(cm)		Shoot Length(cm)
		RA 23	LM	RA 23	LM	RA 23	LM	RA 23	LM
		11.3	5	9.8	5.2	11.1	12	14	10.6
		10.5	5.6	9	3.7	9.6	12	13.3	9.9
		12	3.6	9.4	3.5	9.3	13	11.4	9.4
		8.6	3.9	8.5	3.3	11.3	9	11.7	14
		5.4	3.2	8.9	3.5	7.1	5	12.3	14
	Mean Length	9.56	4.26	9.12	3.84	9.68	10.2	12.54	11.58
		15th DAY
		0				1
		Root Length(cm)		Shoot Length(cm)		Root Length(cm)		Shoot Length(cm)
		RA 23	LM	RA 23	LM	RA 23	LM	RA 23	LM
		12	4.8	11.6	6.9	9.5	9.4	14.5	17.4
		12.5	4.3	10.3	4.6	10.8	12.3	13.5	18.1
		7.9	6.9	11	3.4	13.6	8.9	13	18.3
		11	3.5	8.4	3.3	10.5	14	12.4	16
		9.2	2.4	6.9	3.4	11.6	14.2	14.63	12.2
	Mean Length	10.52	4.38	9.64	4.32	11.2	11.76	13.606	16.4
		20th DAY
		0				1
		Root Length(cm)		Shoot Length(cm)		Root Length(cm)		Shoot Length(cm)
		RA 23	LM	RA 23	LM	RA 23	LM	RA 23	LM
		10.2	6.3	8.6	9.4	14.6	15.2	13.4	19
		10.7	8.5	9.8	7.9	9.8	11.8	14.2	17.8
		14.2	2.5	11.1	7	11.5	11.9	15.7	18.5
		14.6	4	10.7	7.5	10.4	14.3	16.9	20
		12.8	4.3	11	5.5	13.1	15.4	16.8	23
	Mean Length	12.5	5.12	10.24	7.46	11.88	13.72	15.4	19.66

## Sheet: Fresh&Dry weight
		10th DAY
		0				1
		Fresh weight(g)		Dry weight(g)		Fresh weight(g)		Dry weight(g)
		RA 23	LM	RA 23	LM	RA 23	LM	RA 23	LM
	5 Seedlings	0.385	0.234	0.039	0.025	0.452	0.491	0.042	0.048
	Mean	0.077	0.0468	0.0078	0.005	0.0904	0.0982	0.0084	0.0096
		15th DAY
		0				1
		Fresh weight(g)		Dry weight(g)		Fresh weight(g)		Dry weight(g)
		RA 23	LM	RA 23	LM	RA 23	LM	RA 23	LM
	5 Seedlings	0.39	0.281	0.042	0.037	0.46	0.443	0.047	0.045
	Mean	0.078	0.0562	0.0084	0.0074	0.092	0.0886	0.0094	0.009
		20th DAY
		0				1
		Fresh weight(g)		Dry weight(g)		Fresh weight(g)		Dry weight(g)
		RA 23	LM	RA 23	LM	RA 23	LM	RA 23	LM
	5 Seedlings	0.365	0.156	0.033	0.011	0.335	0.461	0.032	0.042
	Mean	0.073	0.0312	0.0066	0.0022	0.067	0.0922	0.0064	0.0084

## Sheet: SPAD
	SPAD (10th DAY)
	0		1
	RA 23	LM	RA 23	LM
	4.5	0	17.2	1.1
	2.4	0.6	7.7	7.6
	1.7	0	5	4.8
Mean	2.86667	0.2	9.96667	4.5
	SPAD (15th DAY)
	0		1
	RA 23	LM	RA 23	LM
	12	0.2	16.8	11.7
	16.8	1.7	15.7	18.2
	12.1	0	21.5	18.1
Mean	13.6333	0.633333	18	16
	SPAD (20th DAY)
	0		1
	RA 23	LM	RA 23	LM
	14.6	0	23	18.6
	15.2	0	20.4	16.8
	16.8	0	19.8	19
Mean	15.5333	0	21.0667	18.1333

## Sheet: Leaf No
	LEAF NUMBER (10TH DAY)
	0		1
	RA 23	LM	RA 23	LM
	2	2	2	2
	2	1	2	2
	2	1	2	2
	2	2	2	2
	1	1	2	2
Mean	1.8	1.4	2	2
	2	1	2	2
	LEAF NUMBER (15TH DAY)
	0		1
	RA 23	LM	RA 23	LM
	2	2	2	2
	2	2	2	2
	2	1	2	2
	2	2	2	2
	2	1	2	2
Mean	2	1.6	2	2
	2	2	2	2
	LEAF NUMBER (20TH DAY)
	0		1
	RA 23	LM	RA 23	LM
	2	2	2	2
	2	2	2	2
	2	2	2	2
	2	2	2	2
	2	2	2	2
Mean	2	2	2	2
